# Supplementary material for: The ELECTRA Trial: Approach to Contemporary Challenges in the Development and Implementation of Double-Blinded, Randomised, Controlled Clinical Trials in Low-Volume High-Complexity Surgical Oncology
Source: Cancers (Basel). 2025 Jan 21;17(3):341. doi: 10.3390/cancers17030341 (PMC11816246; doi:10.3390/cancers17030341)
Supplement: Supplementary file 1 [file cancers-17-00341-s001.zip]

Archive with 2 entries (2 files):
- cancers-3419321-File S1.pdf
- cancers-3419321-File S2.pdf
